# Supplementary material for: Safety of a Novel Listeria monocytogenes-Based Vaccine Vector Expressing NcSAG1 (Neospora caninum Surface Antigen 1)
Source: Front Cell Infect Microbiol. 2021 Aug 25;11:675219. doi: 10.3389/fcimb.2021.675219 (PMC8506043; doi:10.3389/fcimb.2021.675219)
Supplement: Supplementary File S1 — Plasmid map of pMAD_NactA100AA_SAG1. Image generated with Geneious (Geneious 8.1, Biomatters Inc.). [file DataSheet_1.zip]

Archive with 8 entries (8 files):
- Supplementary File S1.tiff
- Supplementary File S2.xlsx
- Supplementary File S3.xlsx
- Supplementary File S4.xlsx
- Supplementary File S5.xlsx
- Supplementary File S6.TIF
- Supplementary File S7.TIFF
- Supplementary File S8.TIF
