# Supplementary material for: Safety of a Novel Listeria monocytogenes-Based Vaccine Vector Expressing NcSAG1 (Neospora caninum Surface Antigen 1)
Source: Front Cell Infect Microbiol. 2021 Aug 25;11:675219. doi: 10.3389/fcimb.2021.675219 (PMC8506043; doi:10.3389/fcimb.2021.675219)
Supplement: Supplementary File S1 — Plasmid map of pMAD_NactA100AA_SAG1. Image generated with Geneious (Geneious 8.1, Biomatters Inc.). [file DataSheet_1.zip › Supplementary File S2.xlsx]

## Sheet: Feuil1
Bacterial strain	Relevant characteristics	Origin or reference
JF5203 (Listeria monocytogenes, WT)	L. monocytogenes wild type clinical strain (CC1, ST1)	(Aguilar-Bultet et al., 2018)
L. innocua	L. innocua isolated from the environment in a swiss cattle farm	Internal strain lab number LMNC 123
JF5203∆actA	Recombinant L. monocytogenes, lacking actA	(Henke et al., 2015)
JF5203∆actA/fosX	Recombinant L. monocytogenes, lacking actA and fosX	This work
JF5203∆actA/inlB/fosX	Recombinant L. monocytogenes, lacking actA, inlB and fosX	This work
JF5203∆actA/inlA/inlB (Lm3D)	Recombinant L. monocytogenes, lacking actA, inlA and inlB	This work
JF5203∆actA/inlA/inlB/fosX (Lm3Dx)	Recombinant L. monocytogenes, lacking actA, inlA, inlB and fosX	This work
Lm3Dx_NactA100AA_SAG1	Recombinant L. monocytognes, lacking actA, inlA, inlB and fosX and complemented with NcSAG1 Neospora caninum surface antigen fused to the first 300 nucleotides of actA	This work
