# Supplementary material for: Safety of a Novel Listeria monocytogenes-Based Vaccine Vector Expressing NcSAG1 (Neospora caninum Surface Antigen 1)
Source: Front Cell Infect Microbiol. 2021 Aug 25;11:675219. doi: 10.3389/fcimb.2021.675219 (PMC8506043; doi:10.3389/fcimb.2021.675219)
Supplement: Supplementary File S1 — Plasmid map of pMAD_NactA100AA_SAG1. Image generated with Geneious (Geneious 8.1, Biomatters Inc.). [file DataSheet_1.zip › Supplementary File S3.xlsx]

## Sheet: Feuil1
Plasmids	Relevant characteristics	Origin or reference
pHoss1	Plasmid for allelic replacement in L. monocytogenes	(Abdelhamed et al., 2015)
pMAD	Plasmid for allelic replacement in L. monocytogenes	(Arnaud et al., 2004)
pMAD∆actA	pMAD containing actA flanking regions of JF5203. Used to delete actA from JF5203	(Henke et al., 2015)
pHOSS∆inlAB	pHoss1 containing inlA /InlB flanking regions. Used to delete the inlA/ inlB locus of JF5203	This work
pMADfosX	pMAD containing the fosfomycine resistance locus (fosX) of JF5203	This work
pMAD∆fosX	pMAD containing fosX flanking regions of JF5203 to delete fosX from JF5203	This work
pMAD_NactA100AA_SAG1HIS	pMAD with inserted HIS tagged NcSAG1 that is fused to 300 N terminal nucleotides of actA from JF5203	This work
pMAD_NactA100AA_SAG1	pMAD with inserted NcSAG1 that is fused to 300 N terminal nucleotides of actA from JF5203	This work
