# Supplementary material for: Safety of a Novel Listeria monocytogenes-Based Vaccine Vector Expressing NcSAG1 (Neospora caninum Surface Antigen 1)
Source: Front Cell Infect Microbiol. 2021 Aug 25;11:675219. doi: 10.3389/fcimb.2021.675219 (PMC8506043; doi:10.3389/fcimb.2021.675219)
Supplement: Supplementary File S1 — Plasmid map of pMAD_NactA100AA_SAG1. Image generated with Geneious (Geneious 8.1, Biomatters Inc.). [file DataSheet_1.zip › Supplementary File S4.xlsx]

## Sheet: Feuil1
Primer	Sequence	Use
pMADfosX1_F	GATCCGATATCGCCCGACG	Insertion of fosX in pMAD
pMADfosX2_R	GCATGCATCGATAGATCTGTCTAG	Insertion of fosX in pMAD
pMADfosX3_F	TCTATCGATGCATGCAACATCCTTCTGGTCGTGCC	Insertion of fosX in pMAD
pMADfosX4_R	GGGCGATATCGGATCCAGTGGTATCGTCCGAACTATC	Insertion of fosX in pMAD
pMAD∆fosX1_F	TATTAGGTGTTATTTGTACCACCAGTCCTTTATTTATCTTTTAACTGCAAGAG	deletion fosX from pMADfosX
pMAD∆fosX2_R	AAGGACTGGTGGTACAAATAACACCTAATAGGAGGAAACAAACATG	deletion fosX from pMADfosX
∆InlA_n_fw_1_SalI	TTCAGTCGACAAAAGAACTATCAACCAGCAACGC	inlA upsteam region amplification
∆inlAB_2_rv	TTTCGTCCATTTTCTTCTCACTATATACACTCC	inlA upsteam region amplification
∆inlAB_3_fw	AGAAGAAAATGGACGAAAGCTGCTAATTTAAGG	inlB downstream region amplification
∆InlB_n4_rv_XmaI	CTATCCCGGGTAGTGATGCTATCCACATTTTGGC	inlB downstream region amplification
pMAD_NactA100AA_SAG1 creation
SAG1HISdel_F	TACTATTAAGCAACACCAGCAGCGAT	deletion of the HIS-tag and GGS in pMADNactA100AA_Sag1_HIS
SAG1HISdel_R	TGTTGCTTAATAGTAAGACGCAGAATGAAAGA	deletion of the HIS-tag and GGS in pMADNactA100AA_Sag1_HIS
PCR Control of the genes
hly_F	ATGCAGTGACAAATGTGCCG	hly gene
hly_R	GGGAACTCCTGGTGTTTCCC	hly gene
actA_F	GGGACCAAGATACGAAACTGC	actA gene
actA_R	TCTGTTGTCTCGCTGTTTTCG	actA gene
actA_ex_F	GGATTATCCGCGGACCAACT	actA flanking region control
actA_ex_R	CGGAAGCTTGGGAAGCG	actA flanking region control
Pest_actA_F	ATTTACCTCGCTTGG CTGCT	actA pest sequence control
Pest_actA_R	ATGCGTGCGATGATGGTAGT	actA pest sequence control
inlA_F	TAATCTAGCACCACTGTCGGG	inlA gene
inlA_R	TAATTTGGTTATGCCCAGCCG	inlA gene
inlB_F	GCAAAAGCACGATTTCATGGG	inlB gene
inlB_R	GTTTGTAGATCCCCGCATTCC	inlB gene
fosX_F	CCTTGGACTCTGGGACGTTC	fosX gene inside primers
fosX_R	TGGCGACAAAACATTTTCGCT	fosX gene inside primers
fosX_ex_F	GGCGCGAATTCATTGTCGAT	fosX gene flanking region primers
fosX_ex_R	GGCTGTGACCAAGGCCTAAT	fosX gene flanking region primers
NcSAG1 _F	AAGAAGCACGTGGTGGAACA	NcSAG1 gene
NcSAG1 _R	CCAGCTGAATCTGGTGGTCA	NcSAG1 gene
pMAD_F	TCCTCTGGCCATTGCTCTGGG	pMAD control
pMAD_R	GGAAGGCCATCCAGCCTCGC	pMAD control
pHOSS_F	GGATTTACTCCTGGAGCTGG	pHOSS control
pHOSS_R	GCGATCCTTGAAGCTGTC	pHOSS control
