# Supplementary material for: Safety of a Novel Listeria monocytogenes-Based Vaccine Vector Expressing NcSAG1 (Neospora caninum Surface Antigen 1)
Source: Front Cell Infect Microbiol. 2021 Aug 25;11:675219. doi: 10.3389/fcimb.2021.675219 (PMC8506043; doi:10.3389/fcimb.2021.675219)
Supplement: Supplementary File S1 — Plasmid map of pMAD_NactA100AA_SAG1. Image generated with Geneious (Geneious 8.1, Biomatters Inc.). [file DataSheet_1.zip › Supplementary File S5.xlsx]

## Sheet: Feuil1
	MDCK
	Generations 2-6h	Generations 6-24h	Generations 24-48h	Generations 48-72h
JF5203	4.97283	7.18752	-2.42016	-2.11183
JF5203-∆actA	5.67606	-1.26995	-3.41379	-1.85896
Lm3Dx	-1.26088	8.76546	-1.31773	0.146176
L. innocua	-2.59384	5.84928	0.370842	-2.00203
	DH82
	Generations 2-6h	Generations 6-24h	Generations 24-48h	Generations 48-72h
JF5203	4.67278	0.226021	-1.83022	-3.69387
JF5203-∆actA	4.08256	-4.5658	-1.95955	-3.29334
Lm3Dx	3.16644	-3.91729	-2.83201	-0.605672
L. innocua	0.714279	-4.36313	-3.07515	-4.6863
